# Supplementary material for: Expression of Concern: Reduced CTGF expression promotes cell growth, migration, and invasion in nasopharyngeal carcinoma
Source: PLoS One. 2020 Apr 2;15(4):e0231520. doi: 10.1371/journal.pone.0231520 (PMC7117724; doi:10.1371/journal.pone.0231520)
Supplement: S1 File — STR profiles of HONE1 and 5-8F cell line samples, analysed in Dec 2017 and Jan 2018, respectively; search results in ATCC and DSMZ databases; and electrophoresis of gene COX1. (ZIP) [file pone.0231520.s001.zip]

Archive with 2 entries (2 files):
- File S1/5-8F.pdf
- File S1/hone1.pdf
